# Supplementary material for: B Cells Induce Early-Onset Maternal Inflammation to Protect against LPS-Induced Fetal Rejection
Source: Int J Mol Sci. 2023 Nov 8;24(22):16091. doi: 10.3390/ijms242216091 (PMC10671511; doi:10.3390/ijms242216091)
Supplement: Supplementary file 1 [file ijms-24-16091-s001.zip]

Archive with 1 entries (1 files):
- ijms-2580783-supplementary.pdf
